# Supplementary material for: Drug-Repurposing Screen Identifies Thiostrepton as a Novel Regulator of the Tumor Suppressor DAB2IP
Source: Biomolecules. 2025 Aug 8;15(8):1147. doi: 10.3390/biom15081147 (PMC12384208; doi:10.3390/biom15081147)
Supplement: Supplementary file 1 [file biomolecules-15-01147-s001.zip]

Archive with 2 entries (2 files):
- biomolecules-3711020 Supplementary ms.pdf
- biomolecules-3711020 WB uncropped scans.pdf
